# Supplementary material for: Development and validation of a self-report measure of epistemic trust
Source: PLoS One. 2021 Apr 16;16(4):e0250264. doi: 10.1371/journal.pone.0250264 (PMC8051785; doi:10.1371/journal.pone.0250264)
Supplement: S1 Study — (CSV) [file pone.0250264.s002.csv]

id	ETMCQ-Trust	ETMCQ-Mistrust5	ETMCQ-Credulity	EmoNeg	CTQ-PhyNeg	CTQ-SexAbuse	CTQ-EmAbu	CTQ-PhyAbu	BSI_Gen	RFQ_c	RFQ_u	GSE	ECR-Anx	ECR-Avoid
1	4.8	5	2.2	5	5	5	6	5	11	14	1	35	2	1.11
2	3.6	4.4	3	11	5	5	5	5	59	3	4	31	5	3.28
3	5.4	4.8	5.2	5	7	20	11	9	48	1	3	28	5.56	2.78
4	4.4	5.4	3.4	10	8	6	11	5	90	0	10	34	5.83	4
5	4.8	2.2	2.8	16	9	21	10	5	59	6	1	28	5.5	3.33
6	5.8	3.4	3	5	5	11	6	5	52	5	3	33	4	2.78
7	5	4.6	2.8	9	6	5	5	5	13	0	11	30	2.17	2.11
8	5	4.2	5	9	5	5	7	5	67	0	8	28	5.44	3.17
9	3.4	3.8	4	14	16	9	12	10	73	6	0	26	4	4.22
10	5.8	4.6	3.2	11	7	5	13	5	5	2	6	39	5.5	0.94
11	5.2	5.2	3.2	7	5	5	5	5	10	0	15	40	5.33	3.83
12	6.2	4	5.8	7	5	5	5	5	14	0	8	30	3	2.44
13	5	4	3.2	5	5	5	5	5	5	5	0	37	3.5	2.94
14	5.6	3.6	2.4	5	7	5	5	5	57	3	9	33	3.06	3.11
15	6.6	3.2	2.2	5	5	5	6	5	35	0	11	28	4.28	2.72
16	4	3.8	3.6	10	7	5	6	5	9	0	10	32	1.5	1.72
17	5.6	3	4.8	9	9	5	8	5	57	15	0	36	1.56	1.39
18	6	2	2	5	5	5	6	5	8	10	0	29	1.56	0.94
19	6	2.6	1.6	5	5	5	5	5	18	9	1	34	NA	NA
20	6	2.6	4.4	8	6	6	12	5	95	11	4	38	1.22	1
21	4.8	3.6	3	11	5	5	10	5	8	5	1	38	4.56	3.06
22	5.2	4	3.2	14	9	5	6	5	100	0	8	25	5.28	3.33
23	6.2	4.2	3.6	13	5	5	9	5	13	5	3	28	4.61	5.22
24	6	5.6	4.8	8	12	12	6	6	3	10	0	30	3.72	4.33
25	4.2	3.8	1.4	6	5	5	5	5	16	8	0	36	1.41	1.78
26	3.8	5.2	3.4	13	8	5	10	5	47	0	2	27	4	3.78
27	5.4	3.2	2.2	9	5	5	6	5	14	11	0	32	2.5	2.78
28	5.4	4.6	5	14	5	5	8	8	9	2	4	31	4.61	1.33
29	5.6	4.2	2.8	5	8	5	5	5	0	12	0	40	2	1.56
30	6	3.8	2.6	5	5	5	5	5	10	2	1	29	4.89	2.39
31	5.6	3.6	3.6	8	5	5	5	5	0	6	1	30	4.06	3.06
32	4.8	4.2	3.6	14	6	5	5	10	57	0	5	28	5.83	2.33
33	5.8	4.6	3	12	6	5	8	5	20	4	2	30	3.94	2.83
34	6	2	2.6	9	8	5	6	5	15	13	0	32	2.11	1.89
35	5.4	3.6	2	13	9	5	5	5	1	10	0	30	2.44	2.33
36	6	4.6	4.75	5	5	5	7	5	70	7	6	33	4	3.72
37	6.2	4.4	1.8	5	5	6	5	5	70	1	4	32	4.78	3.11
38	5.8	3.6	1.4	9	5	5	8	8	33	11	1	32	2.33	1.5
39	3.2	5.8	2.8	21	8	6	23	6	70	0	8	31	5	5.22
40	2.6	5.4	2	17	16	5	12	9	31	1	4	28	5.11	3.89
41	5.4	5.4	5.2	17	6	11	11	6	134	10	4	28	3.94	2.72
42	5.4	4.2	3.4	5	5	5	5	5	4	2	10	36	2.33	2.78
43	5.2	4.5	5	13	11	5	6	8	36	0	6	30	2.72	2.11
44	6	4.8	4.2	10	6	5	8	5	7	0	6	32	5.83	3.61
45	5.4	4.6	3.4	9	9	5	6	5	4	9	0	29	1.94	2.28
46	4.8	4.6	2.8	10	6	6	5	5	76	2	6	29	5.22	3.11
47	4.8	4.8	4.2	12	11	5	11	5	9	8	1	35	2.61	2.94
48	3.8	4.8	3.8	7	5	5	6	5	18	5	4	29	2.83	2.94
49	4.8	4.4	3.2	8	5	5	5	5	34	1	5	20	2.33	2.44
50	6.2	2.8	2.6	6	5	5	7	5	8	6	0	32	1.78	1.78
51	6.8	4.8	3.4	10	8	5	15	9	134	0	15	29	2.24	1.17
52	4.8	3.2	3	10	5	5	5	5	23	6	1	29	2.44	3.06
53	4.2	3.8	3.2	7	7	10	8	10	10	4	3	34	1.72	2.06
54	2.8	4.8	1	8	10	5	5	5	8	7	4	28	3.11	4
55	4.2	3.2	2.4	15	8	5	10	6	10	1	5	30	2.39	4.72
56	6.4	4.2	2.6	5	5	5	5	5	3	16	0	29	1.33	2.11
57	5.6	4	4.4	12	5	5	7	5	89	0	10	14	5.59	1.67
58	5.2	3	1.4	7	6	5	5	5	4	8	0	33	1	0.94
59	3.4	3.6	2.6	11	9	5	5	5	44	0	0	30	2.89	4.17
60	5.4	3.4	2.2	9	7	13	10	5	99	2	5	29	4.61	3.78
61	5.6	3.4	3.6	7	7	6	11	6	44	9	2	33	4.75	3.17
62	5.8	1.6	1.4	6	5	5	5	5	15	6	1	36	4.06	1.22
63	6.4	4.2	5	9	6	5	11	8	38	2	8	32	3.78	1.61
64	6	2.6	2	7	6	5	5	6	13	12	0	36	1.61	1.11
65	5	4	4.2	15	6	17	7	11	60	1	7	25	5.11	4.17
66	5.8	3.6	1.6	10	5	5	8	5	50	3	7	18	3.72	1.33
67	4.4	3	1.6	10	5	5	6	5	63	8	1	30	3.83	1.28
68	4.2	3.4	3	6	6	5	7	5	8	2	2	25	3.94	1.22
69	5.2	3	2.4	9	5	5	6	5	1	2	5	31	2.72	1.78
70	5.8	5	3.4	6	5	12	6	5	89	0	10	33	3	2.28
71	5.8	4	2.2	12	6	9	8	5	57	0	8	33	4.72	3.17
72	4.8	4.4	4.4	16	11	5	15	7	77	1	4	29	4.11	3.06
73	5.6	3.6	3	8	5	5	5	5	13	1	3	30	4.89	3.44
74	5.4	3	1	7	6	5	7	5	11	10	2	36	2.28	2.89
75	5	3.6	4	6	5	5	5	5	8	4	1	38	1.17	1.06
76	4.4	5	4.4	14	6	5	7	5	47	0	8	32	3.61	4.39
77	4.4	4.2	3.8	14	13	5	10	8	1	5	1	30	1.67	3.28
78	5.2	5.6	2.6	23	12	5	20	15	52	7	2	38	3.11	3.72
79	3	4	3	17	12	5	7	5	24	10	0	30	4.06	3.72
80	5	4.6	3.8	21	15	13	13	9	45	2	1	30	5.39	3.44
81	5.6	3.2	2.6	5	6	5	6	5	8	5	2	29	3	3.06
82	5.2	5.2	1.6	11	5	5	13	5	16	17	0	23	3.06	5.61
83	5.4	2.2	2	6	5	5	8	5	28	10	1	38	2.11	1.22
84	5	3.2	3.6	5	6	5	5	5	40	0	11	30	3.33	3.33
85	5.2	3.4	2.2	5	6	5	9	5	9	10	1	37	2.39	1
86	5.6	4	2	10	5	15	7	5	13	5	2	37	3	2.39
87	3.6	4	3.8	18	8	5	12	5	3	10	2	31	4.06	3.72
88	5.8	4.4	4	16	7	5	6	5	1	7	0	32	3.11	2.72
89	3.6	4.6	3.2	10	8	5	9	5	24	2	10	28	4.11	4.11
90	6.2	4.2	1.2	10	8	5	5	5	41	1	7	24	3.67	1.89
91	4.6	4.4	3.2	5	5	5	5	5	2	4	1	33	1.67	1.39
92	6.4	3.6	3.4	7	5	5	9	7	35	2	4	37	4.44	2.56
93	5.2	5.2	3.6	25	15	25	24	17	62	1	7	30	4.78	4.33
94	3	4.8	3.4	14	7	5	21	5	117	3	13	32	4.94	4.67
95	3.2	3.8	2.8	9	10	5	9	5	13	5	4	32	2.94	3.39
96	2.2	3.8	2.8	16	7	5	14	5	34	15	2	36	4.17	3.11
97	5.8	4.6	3.4	6	6	5	5	5	19	3	3	28	1.67	1.56
98	3	6.4	6.4	18	6	15	13	10	93	2	5	34	6.72	5.89
99	4.6	4.8	1.8	5	5	5	5	5	40	3	4	28	4.78	4.72
100	6	4.2	1.2	15	10	5	17	5	48	0	9	36	4.17	1.94
101	5.2	2.2	1.4	13	5	5	9	5	2	12	0	35	1.11	1.11
102	4.4	3.8	3.4	7	5	5	5	5	5	3	1	30	3.67	4.33
103	5.6	2.8	2.4	5	5	5	5	5	5	1	1	34	1.61	1.06
104	6.6	2.4	1	7	5	13	7	5	29	17	0	32	4.11	3.61
105	4	4.8	3.2	16	10	5	13	5	48	2	6	30	4.06	4.28
106	5.4	5.2	5	9	5	5	9	5	76	0	12	27	4.33	2.56
107	5	4	3.6	12	6	5	8	5	7	2	3	22	2	1.94
108	4.2	5	2.8	13	7	5	10	6	50	4	4	30	4.78	3.11
109	5	4	4.8	17	7	5	13	5	70	0	7	26	4.5	3.72
110	4.4	3.8	5.2	6	5	5	7	5	82	0	5	24	4.22	2.17
111	6.2	3.2	1.2	5	5	5	5	6	1	14	1	37	1.11	0.94
112	4.2	4.4	1.4	15	5	5	6	5	12	5	3	31	2.39	4.33
113	5.4	2.8	1.8	10	5	5	5	5	3	9	3	37	1.33	1.28
114	4.8	5	4.6	20	11	11	22	14	102	0	7	24	4	3.78
115	4.6	5.6	2	15	12	12	18	14	61	6	6	35	2.11	3.5
116	7	3.2	2	5	5	5	7	5	13	18	3	34	2.72	1.5
117	3.8	5.6	3	6	5	5	5	5	27	0	3	29	3.33	3.94
118	5	6	2.8	15	7	5	10	5	30	4	3	35	2.72	2.28
119	4.2	4.4	4.4	12	5	5	5	5	18	2	9	20	3.28	3.39
120	6.4	3.2	2.4	5	5	5	6	5	7	0	4	38	3.56	3.78
121	5.6	5.2	3	7	6	5	5	5	11	0	5	27	4.78	3.22
122	5.6	4.8	4.6	22	7	5	12	7	51	4	3	35	5.78	4.06
123	4.8	4.4	2.6	9	8	5	8	6	16	10	1	33	4.78	3.06
124	4.2	4	1.4	12	5	5	8	7	40	3	3	26	4.11	2.83
125	4	6	2.6	16	20	5	17	12	50	0	6	36	5.72	4.22
126	5	4.4	3.4	9	6	5	5	5	14	3	4	35	3.94	2.78
127	5.75	4	1.6	5	5	5	5	5	0	4	1	32	2.71	2.61
128	6	4.2	3	10	6	5	9	8	27	3	3	28	2.17	2.11
129	4.8	4.2	4.6	11	6	5	6	5	5	1	2	25	4.44	3.78
130	5.2	4.4	2.8	10	6	5	8	5	67	0	8	30	3.44	3.06
131	4.6	4.6	3	12	5	5	5	5	38	6	2	33	4.61	3.72
132	4.4	4.2	3.8	5	5	5	5	5	2	0	2	30	2	1.83
133	5	3.4	2.8	18	5	5	5	5	6	13	0	19	3.89	3.06
134	6	1.8	1.8	6	9	5	5	5	0	13	0	28	1.67	1.78
135	6.4	4	2.6	17	8	5	15	5	23	2	2	29	4.06	3.89
136	5	2.2	1	21	13	5	14	11	9	15	1	40	1.33	1.28
137	5.2	3.2	2.2	9	5	5	5	5	1	8	1	30	1.67	4.61
138	4.8	5.2	5	10	6	5	5	5	27	0	7	28	2.94	2
139	3.8	4.8	3.2	16	7	5	6	5	21	1	3	33	3.22	3.67
140	4	3.8	2.4	10	5	5	5	5	7	7	3	20	3.5	2.89
141	5.2	3.4	2	18	7	5	11	7	13	12	0	30	1.56	1.06
142	6.2	4.8	5.2	10	7	5	9	5	70	4	2	39	5.28	3.67
143	6	4.6	2.6	9	5	5	7	5	36	3	5	29	4.78	3.67
144	3.8	4.4	2	5	5	5	5	5	17	4	3	37	2.44	1.67
145	5.8	4.6	4.2	17	15	13	25	11	24	0	12	29	4.56	3.56
146	3.8	4.4	2.6	8	6	5	5	6	9	8	0	30	2.22	1.89
147	5.2	4.6	2.6	11	10	5	7	5	9	4	5	27	3.94	3
148	3.8	3.6	2.4	20	8	15	12	10	8	8	0	36	2.39	4.33
149	4.4	4.6	3	7	5	5	6	7	16	0	5	35	3.94	4.94
150	4.2	5	3.6	13	6	5	7	5	33	2	3	29	5.89	3.78
151	6.2	4.2	4	12	6	5	13	5	42	1	8	28	3.72	3.11
152	2.2	5.4	3.6	15	7	5	20	6	84	0	11	13	2.89	2.83
153	3.6	3.6	2.2	6	5	5	5	5	4	9	1	31	1.67	4.22
154	6	4.6	3	6	5	5	7	7	11	3	4	33	1.72	2.39
155	6.8	3.6	3	19	7	5	12	5	115	2	12	30	4.89	2.17
156	7	4.4	5	5	7	11	13	5	69	0	10	38	4.61	1.94
157	3	6.8	2.4	5	6	5	5	5	152	0	16	12	5.94	6.28
158	2.6	5.2	2.4	17	6	5	11	9	30	3	6	30	4.22	2.67
159	5	3.8	3.2	8	9	5	6	6	21	3	1	32	2.39	2.28
160	5.6	3.4	4.8	8	5	5	12	5	40	2	8	31	3.72	2.61
161	4.6	4.2	2.6	17	14	5	16	12	5	5	0	29	4.11	2.61
162	6	4	1	5	5	5	5	5	1	11	1	36	1.06	1
163	3.8	4.4	2	11	5	5	5	5	4	6	2	34	2.06	1.89
164	4	3.4	2.2	13	8	5	7	6	7	8	0	36	2.67	2.39
165	4.2	4.4	3.2	9	7	5	6	5	17	9	0	18	1.67	4.61
166	5.8	2.8	5.2	12	5	5	8	9	13	9	3	24	1.44	1.5
167	4.8	3.2	4.4	15	9	5	9	6	65	1	6	28	2.89	2.67
168	6.6	5	3.4	13	5	5	9	10	30	4	9	33	3.67	2.56
169	4.4	3.8	2.2	13	6	5	8	5	24	1	3	30	4	2.78
170	4.8	4	2	7	6	5	5	5	5	13	1	33	1.39	1.11
171	4.8	3.2	3.8	11	7	19	10	9	42	5	1	33	5.33	3.94
172	5.6	3.6	2.6	18	9	5	8	8	5	0	6	32	4.56	4.06
173	3.8	4.8	4.6	20	11	5	17	6	55	2	2	28	3.22	2.06
174	5.8	3.2	2	17	7	21	13	6	16	8	1	37	1	3.17
175	6.2	4.4	2.8	6	10	5	7	5	56	6	4	36	2.22	1.22
176	6.4	2.2	3.4	16	7	5	9	8	18	3	2	33	1.94	2.39
177	4.6	4.8	2.4	5	5	5	5	5	18	7	1	29	1.06	1.22
178	3	5.4	2.8	8	5	5	5	6	5	5	0	30	3.44	4.06
179	4.2	4.6	3.2	18	11	5	22	12	57	9	0	34	3.72	4.94
180	6.2	4	2.6	13	6	5	10	5	27	4	5	27	2.78	2.5
181	5.4	4.8	1.8	25	15	10	24	16	87	15	2	31	5.39	2.33
182	4.4	4.2	2.8	6	5	5	5	6	82	6	2	33	3.78	2.06
183	6	1.8	2	5	5	5	5	5	0	14	0	35	1.28	0.94
184	4	4.2	1.4	23	13	5	22	7	68	6	3	35	3.67	1.44
185	2.6	4	3.4	10	5	5	7	5	9	6	2	33	2.67	4
186	4.4	3.6	3.2	8	5	5	5	5	8	16	0	37	2.06	2
187	5.6	2.2	5.4	14	5	5	7	5	22	4	2	25	3.06	1.59
188	5	4	3.6	10	6	5	8	6	51	0	7	25	5.17	4.94
189	5.6	2.4	2.6	6	5	5	8	5	21	9	1	29	1.89	1.89
190	5	4.2	3.2	12	6	5	7	6	15	5	1	31	2.56	1.65
191	5	3.6	3.8	13	9	5	6	5	15	3	1	24	2.83	2.39
192	2.8	5.2	2.6	14	10	5	7	5	77	0	7	38	1.5	4.61
193	6.2	3.4	5.2	18	12	5	14	6	62	13	0	35	4.67	3.44
194	5.4	4.2	5.8	6	5	5	10	6	32	2	9	30	3.83	3
195	6.2	5	3.6	16	7	5	10	10	147	1	7	28	5.06	4.72
196	5	3.4	2.4	7	5	5	5	5	21	5	2	36	2.5	2.17
197	5.8	3.6	2.8	9	6	5	9	5	35	7	1	29	3.28	2.06
198	1.4	7	1.6	24	11	5	9	13	101	3	9	32	1.5	2.61
199	6	2.4	2.2	9	5	5	6	6	36	3	4	34	2.67	2.56
200	4	4.6	3.6	8	5	5	5	5	32	0	10	28	3.61	2.94
201	5.8	4.2	3.6	5	5	5	7	5	4	0	6	31	4.11	2.94
202	6.2	3.4	3	6	5	5	5	5	3	1	1	28	1.94	2.44
203	4.2	3.8	2.8	10	5	5	7	5	26	1	3	28	3.33	3.67
204	5.4	3.4	1.4	11	5	5	5	5	5	12	3	39	3.61	2.06
205	6	5.4	6	14	9	5	15	10	131	0	12	22	2.61	3.67
206	6	4.4	1.2	6	5	5	6	5	4	5	0	31	2.56	1.5
207	6	3.6	4.6	21	13	5	23	12	109	3	3	29	2.22	2.39
208	5.6	5.2	2.2	14	5	5	12	5	27	7	0	34	3.89	3
209	1	5.2	3.2	25	10	5	8	9	55	6	6	18	4.72	5.67
210	5.8	4	1.2	9	5	5	8	6	43	6	8	31	4.61	2.61
211	5.2	2.4	1.6	8	5	5	7	7	2	17	1	36	1.56	1.22
212	5.8	4.6	5.6	7	6	5	8	5	35	0	7	34	5.11	2.89
213	5.2	4.2	3.4	16	7	5	7	5	49	6	4	26	5.5	3.56
214	5.4	4.8	4.2	16	8	5	9	5	20	5	2	33	1.61	2.17
215	6	4.2	1.8	10	5	5	7	5	89	1	8	25	5.06	2.76
216	3.8	4	2	9	5	5	8	11	5	11	0	29	1.89	2.89
217	5.4	2	2.6	9	6	5	9	5	27	2	5	32	2.39	2.5
218	2.6	2	1.8	7	5	5	5	5	7	10	0	29	1.5	1.5
219	5.8	3.8	2.4	7	6	5	6	5	79	2	1	30	3.44	2.44
220	4.2	4	2.8	6	7	5	8	5	29	7	2	30	2.17	1.94
221	7	2.2	3.2	5	5	21	5	5	85	4	7	33	4.17	1.94
222	4.8	4.8	5	6	5	5	5	5	18	8	2	29	2.44	2.11
223	4	3	2.8	17	5	5	7	5	3	6	1	29	2.44	1.06
224	5.6	2.8	1.2	13	5	5	14	5	9	14	0	32	1.94	2.44
225	6	2.2	2.8	10	5	5	8	5	15	0	4	28	3.89	1.61
226	5	4	3.6	7	5	5	9	5	24	0	8	28	4.89	4.56
227	4.4	5.2	4	22	14	8	14	8	19	7	0	38	5.06	4.56
228	3.4	6.6	3.4	20	9	7	19	13	122	1	5	31	6.33	4.67
229	3.2	6.2	2.4	11	8	5	6	5	83	1	10	31	3.89	5.28
230	4.6	4.4	2	9	8	5	11	7	9	4	1	29	3.61	3
231	2.8	6.4	3.8	17	10	5	7	5	43	11	0	34	3.56	4.89
232	5.2	3.2	2.2	15	14	5	8	7	7	7	2	37	2.39	3.44
233	4.6	5.2	4.4	17	7	13	15	5	64	1	8	30	4.39	4.17
234	5.2	5	4.2	15	10	5	10	6	87	3	1	29	2.78	4.39
235	4.6	4	3.2	17	5	5	15	5	12	3	1	30	2.89	3.22
236	5.2	6	4.4	20	9	6	8	10	68	2	9	20	4.83	2.67
237	3.8	4.8	2.6	18	9	5	7	5	49	3	3	30	3.83	4.11
238	5	4.2	2.2	13	5	5	14	5	22	0	6	21	4.11	2
239	2.2	5.6	3.6	21	9	13	18	8	55	7	3	33	6.61	4.17
240	5.2	5.2	4.2	18	6	5	11	5	67	4	1	10	6.39	4.89
241	3	4.2	3.6	11	5	5	5	5	5	6	0	28	4.22	3.11
242	4.6	4	3.6	17	13	5	14	13	46	0	6	34	5	3
243	5.6	4.4	4	7	5	5	7	5	3	2	2	35	2.11	2.06
244	4	3.8	3.4	15	5	5	5	7	14	0	2	29	3	3.83
245	3.8	5.4	4.6	10	6	5	7	5	21	5	1	34	5.89	3.78
246	3.4	4	1.2	5	5	5	5	6	54	5	3	29	5.17	2.5
247	5.4	4.2	3.8	7	5	5	6	5	9	8	0	33	1.22	2.39
248	3.4	4.8	2	5	8	5	5	5	16	1	3	29	3.22	4.17
249	5.2	4	2.8	5	5	5	5	5	38	6	2	30	4.06	1.83
250	5.4	2.6	1.6	8	5	5	5	5	7	3	2	30	1.94	2.06
251	4.2	6	4.4	6	5	5	5	5	69	0	5	33	4.22	5.67
252	5.4	5.6	2.8	16	10	15	13	12	67	0	10	33	5.39	2.22
253	5.4	2.4	1.4	5	5	5	5	5	1	14	0	38	1.61	1.83
254	5.6	4	6	13	5	5	13	5	89	3	8	27	4.56	3.5
255	4	4.4	1.8	5	5	5	5	5	43	5	0	29	3.56	5.22
256	6	3.8	3.4	25	14	25	22	5	2	1	2	34	5.06	3.72
257	3.8	3.8	1.6	15	5	8	7	9	16	8	0	26	3.78	3.33
258	4	4.6	2.2	10	5	9	6	5	60	7	5	27	3.39	5.67
259	6.2	2.4	1.4	10	5	5	7	5	11	14	0	34	2.83	1.5
260	5.2	4.8	5.8	18	8	24	14	6	72	2	8	23	5.17	3.24
261	5.8	5.2	4	6	6	5	7	7	48	4	7	33	4.33	1.89
262	4.6	5.4	4.4	7	5	5	8	5	35	0	6	19	5.83	5.44
263	5.8	2.6	2	5	5	5	5	5	1	0	9	32	1	1.28
264	4	4.8	3.2	16	5	5	11	5	35	7	0	27	4.06	4.61
265	5.2	4.4	4.2	6	5	5	7	5	10	0	2	29	4.11	3.78
266	3.4	4.6	3	11	7	5	8	5	1	12	0	30	3.89	3.78
267	6.4	2.8	2	5	5	5	5	8	6	12	0	34	1.22	1.28
268	5.8	4	3.8	5	5	5	6	5	19	14	0	31	4.06	4.17
269	5	4	2.2	9	6	5	11	7	18	2	1	35	2.5	3.39
270	4.6	3.4	2	15	8	5	8	5	14	11	0	33	2.39	3
271	4.8	5	3.6	14	12	5	16	6	92	0	6	31	3.89	2.56
272	6.2	4.2	4.4	5	5	10	5	5	0	8	5	23	1.94	2.39
273	5.6	5.6	3.4	14	7	9	13	9	30	7	2	27	3.83	3.06
274	1.4	6.4	1	22	9	5	14	5	16	9	2	34	2	5.39
275	3.2	4.4	3.2	16	6	5	11	6	48	1	9	26	4.5	2.28
276	5.6	4.2	2	16	9	5	16	5	16	8	2	24	3.56	3.39
277	5.8	4.4	5	8	5	5	11	5	36	2	5	36	3.5	1.33
278	4	3.2	2.6	15	5	5	10	5	12	0	7	28	2.17	2.44
279	6.2	4.2	2	12	11	5	19	14	37	0	4	33	4.94	2.72
280	4	3.8	3.6	7	5	6	5	5	14	5	0	37	3.29	3.67
281	6	5	2.6	10	5	5	11	6	14	8	1	37	3.33	3.78
282	5.6	3	3	5	7	5	6	5	25	7	1	36	2.72	2.11
283	3.4	4.4	3	16	10	5	8	5	10	6	2	29	3.28	5.39
284	4	3.6	2.4	15	5	5	6	5	4	3	3	28	1.67	2.39
285	5.4	5	5	12	7	5	13	7	80	0	14	24	6.11	3.06
286	4	4.8	2.8	16	6	5	18	8	32	0	7	30	1	1.61
287	4.8	4.8	4.2	9	6	5	8	5	22	0	7	27	3.11	3.39
288	5.4	4	2.4	13	7	13	12	7	13	1	7	28	4.17	2.39
289	5.4	3.4	3.4	5	5	21	5	5	30	2	3	37	4.94	2.11
290	4.6	4.8	3	13	5	5	7	5	53	6	1	30	4.06	3.44
291	4.8	4	3.6	5	7	5	5	5	23	0	8	33	2.83	1.28
292	6.2	5.4	2.4	5	5	5	5	5	11	6	2	37	2.89	1.22
293	4.8	3.2	1.8	13	6	5	7	5	4	11	1	32	1.56	2.17
294	4.4	4.2	2.2	10	7	5	7	7	0	15	0	28	3.11	2.56
295	4.2	4.2	2.6	13	5	5	6	5	16	0	2	29	2.39	2.61
296	4.4	4.8	2.6	5	8	5	5	6	19	7	1	34	2	4.56
297	5.2	4.4	4.2	19	17	5	13	15	31	1	10	27	4.33	3.67
298	4	4.2	3.6	11	5	5	13	5	16	0	8	37	3.78	2.94
299	4.4	3.8	1.4	11	7	5	7	6	25	8	1	34	3.39	3.78
300	5.2	4.4	2.6	8	5	5	5	5	4	8	0	31	1.11	1.39
301	3.4	5	1.8	22	10	5	15	14	21	8	1	37	2.56	2.94
302	4.6	4.4	5	13	13	17	9	14	43	0	10	29	3.33	3.39
303	5.2	3.4	3.2	11	7	5	9	5	43	6	2	31	3.89	2.56
304	3.8	3.4	1.6	11	6	5	6	5	14	3	1	36	2.65	2.67
305	4.8	3.8	4.4	22	8	5	18	5	34	6	3	33	4.33	3.94
306	4.2	4.6	3	11	7	5	5	5	17	0	5	23	3.39	3.61
307	5.8	5.2	3.2	7	9	5	5	5	43	1	4	35	1.78	1.44
308	4.4	5.6	2.4	13	9	13	7	11	125	1	12	36	5	4.44
309	5.4	3.4	2.8	10	5	5	5	6	40	3	7	32	4.5	2.44
310	5.6	2.8	3	5	5	5	5	5	14	3	2	25	3.06	2
311	4.6	2.6	1.8	20	5	5	8	6	16	15	1	37	4.39	2.89
312	4.6	3.8	1.6	11	5	8	7	5	16	2	5	27	2.17	2.11
313	4.4	3.8	1.8	5	5	5	5	5	4	2	3	30	1.06	1.06
314	4	3.8	1.4	9	5	5	7	5	12	6	4	30	3.28	2.89
315	4.2	4.8	2.4	11	5	5	5	5	9	3	1	30	1.33	1.94
316	5.2	5.6	3.6	9	5	5	15	7	52	7	5	33	4.83	2.67
317	4.6	4.4	2	15	12	5	5	5	31	6	2	31	2.22	1.78
318	3.8	5.8	2.6	9	7	5	7	5	12	8	0	29	3	4.44
319	5.4	4.2	2.6	6	5	5	5	5	4	8	0	38	2.56	2
320	6	2	1.4	6	6	5	5	5	5	16	0	36	1	1.11
321	6	3.8	2.8	13	11	5	18	5	9	4	0	38	4.5	3.72
322	6.6	3	1.6	5	5	5	6	5	17	1	7	33	2.76	1.5
323	6	5	4.8	9	5	5	10	5	20	5	4	39	3.17	1.72
324	5	3.2	1	19	18	5	17	5	17	15	0	38	3.17	3.06
325	5	4.6	3.6	23	10	21	19	5	58	1	2	28	5.06	3.11
326	5.8	5.6	4.4	17	10	5	10	5	29	0	7	25	3.5	2.17
327	5.2	3	2.8	6	6	5	6	5	14	8	0	32	2	1.89
328	5.2	4.6	3.6	7	5	5	5	6	2	7	0	31	4.56	3.33
329	4.4	4.4	2	6	8	5	6	6	8	7	2	39	1.94	2.11
330	6.4	4.4	3.2	5	7	5	8	8	38	5	1	30	3.94	2.61
331	6.2	2.4	3.6	9	6	6	5	5	2	8	2	30	1.22	0.94
332	5.2	2.6	1.2	6	5	5	5	5	17	14	0	34	2.39	1.78
333	4.6	4.4	3.8	15	7	5	5	5	13	8	0	32	2.22	2.39
334	4.2	3.8	1.8	8	5	5	5	5	9	15	0	39	2.11	1.94
335	5.4	3.6	1.8	13	10	5	5	5	14	8	4	37	2.39	2.89
336	5	5.2	3.6	19	7	5	22	17	123	5	2	31	6.61	4.94
337	5.6	2.2	2.4	18	8	5	9	5	3	1	6	27	2.11	2.28
338	5.8	3.4	2.8	5	5	5	5	5	0	11	0	39	1	0.94
339	5	3.4	3	14	5	5	6	5	33	7	3	28	2.17	1.83
340	5	4.2	4	15	6	10	7	9	10	8	1	38	2.22	1.39
341	5.4	4	2.2	12	11	5	13	7	25	16	0	36	3.17	3.83
342	4.2	4.2	2.4	7	5	5	6	5	29	2	4	32	3.28	3.28
343	3.6	4.2	1	13	5	5	5	5	11	5	1	40	1	1.67
344	5.4	3.4	2.4	11	8	5	6	10	0	8	1	30	1	1.5
345	6.4	5.2	2.8	7	5	5	5	5	48	0	4	28	2.67	1.61
346	5.4	4.4	1.2	9	9	5	5	5	3	12	2	37	1.89	1.61
347	4.6	5	2.4	15	15	17	22	18	52	1	10	37	3.28	3.56
348	5.6	4.2	3.2	18	5	5	11	7	44	0	7	37	4.22	4.89
349	5.2	2.4	3	8	6	5	5	5	2	6	2	30	1	2
350	2.4	4.4	2.8	19	6	5	6	5	27	3	6	27	3.33	4.28
351	5	3.8	2.8	10	5	5	6	6	3	5	0	27	3.56	3.61
352	3.8	4.8	2.8	13	5	5	6	7	49	0	10	28	4	4.22
353	5.6	3.6	2.8	8	5	5	7	9	11	7	1	33	3.83	2.17
354	6.2	3	2.8	15	8	5	7	6	23	8	4	35	1.33	1.94
355	4.6	5.2	2.6	12	11	5	10	11	72	0	11	30	4.72	3.22
356	5.2	3.8	2.8	14	7	5	11	5	7	2	4	29	1.39	1
357	6	2.6	3.8	7	8	5	7	5	38	0	6	27	2.17	2.61
358	4.6	4.4	3.2	10	10	5	5	5	28	4	0	31	4.78	3.39
359	5.4	4.8	4.6	11	8	9	8	10	34	1	4	27	3.22	4.5
360	4.8	4.4	3.8	21	7	5	11	16	25	2	2	27	3.83	3.78
361	5	4.8	2	25	17	7	24	17	25	11	0	36	2.5	3.22
362	4.8	2.4	1.2	5	5	5	5	5	2	15	0	28	1	0.94
363	3.6	4.6	3.2	6	5	5	5	5	1	7	3	35	1.22	2.67
364	5	5.4	3.2	10	5	5	7	6	40	0	8	34	2.5	2.78
365	3.4	3.2	3.4	14	7	17	14	15	96	1	4	26	4.44	3.61
366	5	3.6	2	11	8	5	6	5	8	8	1	34	1.67	1.39
367	4.8	4	4	14	8	5	13	9	26	2	1	27	3.44	2.83
368	2.8	5.6	4	13	9	15	19	5	87	1	5	23	4.41	4.83
369	5.6	3.6	1.8	9	5	5	5	5	8	10	0	30	4	2.89
370	4.4	4	1	16	9	5	9	5	11	12	1	31	1.83	2.28
371	1.8	6.4	5.8	25	16	5	21	6	25	4	2	29	5.78	5.33
372	4.8	3.6	2.2	7	5	5	5	5	4	13	0	39	3.22	3.67
373	5.4	4	1	17	15	5	21	5	42	2	5	24	3.56	5.33
374	6.4	3.2	2.8	7	5	5	5	5	14	9	2	40	2.22	1.5
375	6	3.2	3.2	5	8	5	8	5	32	6	1	34	2.22	1.89
376	4.8	2.6	3	13	8	21	7	15	5	7	1	39	3.94	1.22
377	4.4	5.2	3.2	14	5	5	14	7	35	3	8	35	3.5	4.17
378	5	2.6	2.4	12	5	5	5	5	1	7	1	30	1.44	1
379	5.6	2.8	3.4	7	5	5	8	5	4	1	5	30	1.39	1.67
380	5.4	5	5.6	14	9	5	14	7	100	0	7	21	5.11	2.5
381	5	4	2.8	8	5	5	7	5	22	5	2	34	3.17	3.5
382	5.2	4.6	3.4	5	9	5	5	5	2	0	6	32	2.33	1.5
383	5.6	5	4.6	22	10	5	5	7	33	0	4	33	2.56	4
384	4.2	5.2	2.6	16	5	5	5	5	6	7	3	27	2.22	2.78
385	4.8	4.4	4.2	10	7	5	5	5	17	2	1	30	2.33	2.61
386	5	4.2	4	5	9	5	5	5	7	9	0	33	1.5	2.06
387	5	4	4	21	10	25	23	15	15	10	1	26	3.5	2.33
388	4.4	3.6	1.8	15	7	5	12	5	1	9	0	33	3.83	3.94
389	4.2	3.4	2.4	7	5	5	5	5	8	0	6	28	3.78	2.61
390	4.4	5.6	2.4	7	5	5	6	5	2	16	0	39	1.72	2.56
391	5.8	3.6	3.6	14	9	5	7	6	10	4	6	28	1	0.94
392	6.4	3	2.4	10	5	5	5	5	23	10	4	34	1	1.61
393	4	5.4	1.8	16	13	5	6	5	75	2	8	31	4.44	4.39
394	4	4.4	2.8	5	5	9	5	5	10	6	5	27	4.28	2.39
395	3.4	4	4.2	5	5	5	11	5	56	4	4	28	2.83	3.44
396	4.4	4.2	2.2	5	7	5	7	6	5	4	4	37	3.44	4.22
397	4.8	3.4	2	5	5	5	5	6	5	8	0	33	1.94	2.06
398	4.2	4.2	3	5	5	5	5	5	12	14	0	30	1.06	0.94
399	3.4	6	5.6	16	9	5	9	5	133	0	9	23	3.35	3.89
400	5	3.6	2.8	10	5	5	6	7	10	6	2	31	1.89	1.94
401	4.8	4	1.4	10	7	15	10	5	19	3	3	30	1.11	0.94
402	3.8	3	2	6	6	5	5	5	30	3	3	34	2.11	3.17
403	5.8	3.6	2.4	8	6	5	7	7	24	0	9	29	2.83	1.33
404	5.2	3.2	1.8	20	10	5	13	6	12	14	0	39	1.94	1.89
405	5.4	4	2.4	5	5	5	8	5	11	8	0	34	1.83	1
406	5	3.4	1.8	12	8	5	5	7	8	3	2	29	2.33	1.72
407	4.6	4.2	2.4	12	5	5	7	5	33	11	0	34	2.78	2.72
408	5.2	3.8	2.2	10	5	5	6	5	6	17	0	31	1.06	1.22
409	5.2	5.6	1.8	6	5	24	5	5	6	3	4	39	2.94	3
410	3.8	3.6	2.8	13	7	12	7	5	28	0	8	26	2.67	3.33
411	3.6	4.8	1.8	20	8	5	10	7	47	11	0	29	3.89	4.61
412	6.6	2.8	2.6	5	5	5	5	6	4	12	2	34	1.22	1
413	4.8	4	2.8	15	8	5	8	5	15	4	0	39	2.78	2.06
414	4	4.2	2.6	14	5	5	7	5	13	5	2	32	2.89	2.28
415	3.4	5.4	1.8	22	21	5	9	5	13	7	1	35	4.94	4.61
416	3.6	5.6	2.4	8	5	5	5	6	36	5	1	27	3.22	2.44
417	6.2	3.2	2.2	6	6	5	6	5	15	9	0	31	2.17	1
418	6.6	3	1.6	5	5	5	5	5	11	7	3	37	1	1.28
419	4.6	5.2	3.2	8	7	5	5	7	44	1	2	30	1.94	2.67
420	5.8	4.6	3.6	15	15	24	12	7	28	0	5	29	5.5	4.56
421	6	4.8	6	20	16	5	25	21	97	4	6	21	5.39	5.72
422	5.4	5	2	14	7	5	6	5	25	17	2	33	1.44	1.28
423	4.6	4.4	1.8	9	5	5	8	5	32	8	0	35	2.89	1.89
424	4.2	5.6	2.4	16	8	5	15	9	91	4	12	37	6	3.11
425	3.2	4.6	2.4	12	9	5	7	8	57	11	0	37	3.39	3
426	4	4.4	6	13	8	5	8	5	52	0	11	25	5.33	3.5
427	3	4.2	4.4	23	7	8	17	8	14	5	0	32	3.39	2.53
428	6.8	3	4.6	5	5	5	5	5	18	10	3	33	1.56	1.94
429	6	3.6	3.2	10	9	5	9	6	10	3	4	28	1.06	1
430	6.6	4.4	2.4	13	7	5	6	5	17	5	2	28	2.33	1.28
431	5	3.4	2	5	5	5	5	5	4	10	2	35	3.39	2.78
432	6	3.4	3.8	12	7	5	18	8	98	5	7	24	5.5	3.61
433	4.6	4.4	3	10	6	5	6	7	14	10	0	29	2.39	2.39
434	4.2	4.4	1.8	10	5	5	5	5	5	5	3	33	2.44	2
435	5.4	4.6	4	19	11	6	16	9	16	6	3	28	4.5	1.67
436	5.6	2.8	3.2	5	5	5	6	5	12	2	2	30	2.83	2.33
437	5.8	3	4.6	12	6	5	7	5	27	1	6	27	3.78	2.94
438	5.4	4.4	3	7	7	5	5	9	21	3	3	30	3.94	2.5
439	3.6	5.4	3.6	12	6	5	10	5	34	1	3	25	2.89	2.17
440	3.6	3.6	1.8	11	5	5	6	5	10	11	0	33	1.22	2
441	2.6	4.8	3.4	14	8	5	8	7	3	1	5	28	3.5	3.67
442	5.4	2.8	2	6	5	5	8	9	17	3	2	33	1.78	1.78
443	4.4	4.2	4	13	7	5	6	7	24	2	4	26	3.83	3.61
444	4.4	4	2.8	12	6	5	9	5	6	0	2	38	3.17	2
445	5	4.4	5.6	7	5	5	5	5	6	0	4	25	3.44	3.5
446	6.2	4.4	2.8	10	5	5	7	5	20	13	0	37	5.17	2.11
447	5.4	2	4.4	8	6	5	9	7	6	9	1	31	1.33	1.17
448	3.6	5.6	3.2	17	6	5	11	5	30	0	7	29	3.56	2.67
449	5.2	5.8	3.4	19	13	5	16	8	112	0	14	20	5.78	3.11
450	6	3.8	2.2	5	5	5	6	6	12	4	3	39	3.89	4.22
451	5.8	3.6	2.6	11	6	13	13	8	25	3	6	30	4.28	2.22
452	5.4	2.4	2.6	24	8	22	11	8	20	12	0	32	1.56	1.11
453	3.8	4.6	3.2	11	6	5	9	5	47	3	2	30	4.78	3.44
454	5	6	4	21	14	7	19	13	115	1	5	24	4.94	4.17
455	5.2	5.4	2.8	19	9	5	14	6	53	3	6	28	4.24	2.67
456	5.8	4.2	1.4	10	6	6	11	7	20	1	4	38	3.22	4.11
457	5.8	4	2.4	17	7	5	19	5	45	11	2	33	3.78	4.33
458	6.4	5.2	5	5	6	5	5	5	51	1	7	30	1.56	1.44
459	4.8	4.6	2.6	9	6	5	5	5	19	6	1	33	2.22	3.5
460	6.4	4.6	3.6	6	6	5	5	5	42	2	7	31	1.5	3.22
461	3.6	4.8	4	17	10	5	13	15	63	1	0	30	4	3.78
462	4.2	5.8	6.6	19	13	5	20	13	141	0	9	14	5.61	3.72
463	5.4	5.2	3.4	16	13	22	18	15	129	3	5	37	4.61	4.72
464	5	3.8	2.8	5	5	5	5	6	20	4	5	31	2.28	1.28
465	4	3	2.4	9	5	5	6	5	7	3	1	36	3.39	1.89
466	6.2	2.4	1.6	5	5	5	5	5	6	7	2	34	2.5	1.72
467	3.6	3.2	1.6	5	5	5	5	5	2	15	0	39	1.67	3.33
468	4.6	4	4.2	11	6	5	5	5	7	5	1	28	4.67	3.56
469	4.2	3.8	2.4	9	7	5	9	5	3	2	3	31	3.56	3.22
470	4.8	6.2	4	16	16	11	12	11	118	0	7	31	4.89	4.11
471	6.6	3.6	2.4	5	5	5	6	6	30	7	0	28	1.44	1.28
472	6.6	2	1.8	5	5	5	5	6	3	10	2	34	1.89	2.11
473	3.8	4.2	2.2	5	5	5	6	6	13	8	3	32	1.11	1.78
474	5.2	4.4	2.2	5	5	6	5	6	15	7	1	38	2	2.39
475	4.2	3.8	1.8	9	9	5	6	5	10	10	2	39	2.67	3.17
476	4.6	5.6	2.8	18	8	5	8	5	50	2	3	30	4.24	4.5
477	3.8	4.8	1.8	14	5	7	12	9	0	4	1	30	2.44	4.11
478	6.4	3.6	2.4	25	13	5	25	24	14	5	0	32	4.72	5.28
479	4.4	2.8	2.6	10	6	5	7	5	5	7	1	30	2.06	1.72
480	4.8	3.8	2.8	6	6	5	8	11	16	4	4	32	2.33	1.28
481	5.8	3.4	2.4	5	5	5	5	5	1	4	0	31	3.67	3.11
482	5.2	4	4	15	7	21	18	16	24	0	10	30	3.22	1.72
483	4.4	5.8	5.2	16	14	8	10	13	89	1	4	31	3.89	3.5
484	3.2	4.2	4	13	13	13	15	15	94	4	3	27	3.78	3.94
485	4.8	5.6	3.8	21	16	5	17	14	122	0	13	30	6.06	3.39
486	4.8	5	2.4	8	9	5	7	5	9	2	7	38	2	4.56
487	4.8	4.2	1.8	6	5	5	6	6	42	6	5	30	3.39	2.72
488	5.4	4.4	5	16	8	5	8	9	85	1	1	29	4.44	3.39
489	5.4	6	3.6	5	5	5	8	16	22	3	5	40	5	3.94
490	5.8	4.8	6	9	9	5	6	10	36	0	12	29	1.33	0.94
491	3	5.6	2.6	16	12	10	5	6	3	9	0	28	4	3.78
492	4.2	2.8	2	5	5	5	5	5	4	3	2	30	2	2.44
493	4.8	3.8	2.8	7	5	6	5	6	14	7	1	35	2.06	2.94
494	5.8	3.8	2.2	10	6	6	7	5	40	2	4	35	4.28	4.72
495	5	4	1.6	12	5	7	16	13	25	13	2	31	4.61	4.06
496	2.2	6.2	4.2	21	12	5	18	9	47	4	3	31	5.22	4.89
497	5	3	2.2	10	7	5	9	5	92	7	7	30	3.56	2.5
498	5.6	5.2	2.2	7	5	5	8	5	20	4	5	34	3.83	3.5
499	5.6	5.4	4.6	5	6	5	7	7	103	0	13	30	5.11	4
500	4.2	5.6	4.2	22	17	5	19	11	105	1	7	26	3.72	6.5
