# Supplementary material for: Development and validation of a self-report measure of epistemic trust
Source: PLoS One. 2021 Apr 16;16(4):e0250264. doi: 10.1371/journal.pone.0250264 (PMC8051785; doi:10.1371/journal.pone.0250264)
Supplement: S2 Study — (CSV) [file pone.0250264.s003.csv]

id	ETMCQ-Trust	ETMCQ-Mistrust5	ETMCQ-Credulity	BSI_Gen	CTQ-EmoNeg	CTQ-PhyNeg	CTQ-SexAbuse	CTQ-EmAbu	CTQ-PhyAbu	RFQ_c	RFQ_u
1	4	4.6	2.2	23	17	11	5	11	12	7	1
2	5.2	3.2	2.2	18	13	5	5	8	6	5	2
3	4.8	4.6	2.2	7	5	5	5	5	5	4	3
4	4.4	4.8	4.2	8	7	5	5	6	5	6	1
5	4.6	4	1.6	5	14	6	5	8	5	11	0
6	4.8	4.6	2.2	26	16	8	5	15	16	6	8
7	2.8	2.4	3	6	5	9	5	6	6	4	7
8	5	5.6	3.6	4	19	8	5	20	6	0	6
9	4	3.8	4.4	35	8	7	5	14	5	1	4
10	4.2	4.2	2.4	6	8	5	5	5	5	3	1
11	6	4.2	3.4	15	5	5	5	5	5	2	5
12	5.8	4	4	25	21	11	5	22	7	1	2
13	4.2	2.8	2.2	4	6	5	5	6	5	10	0
14	4.8	5.2	4.2	40	12	12	5	20	12	2	5
15	2.6	3.6	3.2	0	13	6	5	5	5	17	0
16	5.6	2	1.4	0	5	5	5	5	5	17	0
17	4.6	5	3.4	22	9	5	5	7	5	6	6
18	5.4	3.8	1.4	19	5	5	5	5	7	5	4
19	5.2	3.8	3.8	16	18	7	5	13	5	3	1
20	4.8	5.2	2.6	24	18	7	5	18	5	1	7
21	5.2	5	2.2	6	8	6	5	9	7	2	7
22	6	4.8	3.6	18	8	5	5	5	5	10	3
23	4.8	4	3.6	9	16	14	5	9	5	1	4
24	2.8	4.6	1.6	8	20	7	6	20	6	0	10
25	4.4	3.4	3.6	39	20	13	8	22	8	4	1
26	5.8	4.6	4.4	3	6	5	5	5	5	2	4
27	5.4	3.8	2.6	1	9	9	5	10	5	0	4
28	4.8	4.8	3.2	7	5	7	5	8	5	1	6
29	5.6	3.8	2.8	11	9	6	5	10	5	2	2
30	5	4	4.4	42	16	15	12	19	12	2	3
31	5	2.6	2.2	11	17	6	5	11	5	8	2
32	5	4.2	4	0	8	8	5	8	5	5	1
33	4.6	5.2	4.8	36	16	12	11	12	10	1	1
34	5.6	3.6	3.2	0	7	5	5	6	5	9	1
35	6.2	6.4	2.6	20	8	5	5	6	5	0	12
36	4.2	4.4	1.4	4	5	7	5	7	8	14	0
37	6	3	3.8	0	5	5	5	5	5	15	0
38	4.4	4.4	4.4	42	14	16	16	12	16	1	2
39	6.4	5.8	4.6	22	6	5	5	6	5	4	4
40	5.6	3.2	3	2	18	8	5	9	5	12	1
41	4.25	3.2	2.6	4	12	5	5	7	5	10	1
42	4.8	3.6	1.6	3	9	6	5	6	5	8	2
43	5.6	3.2	2.8	16	8	5	5	7	5	1	7
44	4.4	3.8	2	3	5	5	5	6	5	5	1
45	6.4	3.6	2	25	9	5	5	6	5	11	0
46	5.4	4.2	1.6	4	7	7	5	5	5	9	3
47	4.2	3	2.6	8	10	10	14	9	6	0	2
48	6	3	2.2	9	6	5	5	6	5	5	3
49	4.6	4.6	3	13	13	8	5	5	5	3	0
50	4.8	5.2	2.6	4	12	8	5	9	5	3	4
51	5.6	3.6	2.6	3	6	5	5	5	5	1	6
52	4.6	4.2	3.8	1	9	7	7	9	6	5	1
53	4.2	4.4	3.8	15	14	7	5	12	5	9	0
54	4.4	3.8	3.8	7	12	5	5	11	6	13	2
55	4.4	4.8	4.2	9	5	5	5	5	5	0	8
56	5	3.4	3	8	9	8	5	7	6	0	8
57	6	3	1.6	6	5	5	9	9	5	4	3
58	4.6	4.6	3.4	44	22	8	15	20	12	0	11
59	5.4	3.4	2	4	6	5	5	7	6	1	2
60	4.2	4.2	3.8	11	8	5	5	6	5	0	4
61	4.2	3.4	2.6	0	11	9	5	5	5	8	0
62	3.4	3.2	2	23	8	8	5	6	5	9	0
63	1.4	6	3.6	44	18	9	7	21	5	3	12
64	5.8	5.4	4.8	13	20	9	5	17	6	1	10
65	5	4.2	2.4	9	12	10	5	14	5	0	4
66	5.4	3.4	1.8	4	10	5	5	5	5	8	1
67	5.4	5.8	5	12	5	10	5	5	5	3	6
68	4.8	5.8	4.4	40	24	11	5	12	7	5	1
69	6	4	3	11	5	5	5	5	5	5	2
70	4.8	3.8	1.6	13	7	6	5	6	5	10	2
71	5.2	3.6	1.8	4	13	7	5	5	7	8	1
72	5	3.8	2	3	5	5	5	5	5	7	1
73	6.2	4.6	1.4	7	7	5	5	7	5	8	5
74	5.8	4.4	2.8	12	8	5	5	6	6	0	7
75	5.2	3.2	2	19	13	10	5	12	9	4	2
76	4.2	4.8	1.8	23	9	5	5	6	5	4	8
77	6	2.8	3.6	29	5	8	5	10	5	3	6
78	4.6	3	4.4	5	5	5	5	5	5	4	3
79	5	3.6	1.6	0	7	5	5	6	5	5	2
80	5.8	3.6	2	18	20	8	9	18	7	2	4
81	4.8	5	4.4	22	14	12	5	11	5	0	11
82	5.8	4.8	3.4	15	9	8	5	7	5	0	7
83	5.6	3.8	3.4	3	10	5	5	5	5	4	2
84	3.8	4.8	2.6	20	24	22	15	25	21	5	3
85	5.8	3.4	5.2	32	20	7	5	13	11	1	8
86	6.2	2.8	2.4	8	9	6	5	5	5	10	1
87	5.4	3.2	3.2	0	5	5	5	5	5	0	3
88	6.6	4.4	3.6	36	8	5	5	9	5	0	13
89	4.8	5.6	2.6	32	24	19	5	24	9	1	12
90	5.6	3.2	3	7	18	8	5	12	12	3	6
91	4.4	4.4	1.8	11	10	5	5	5	5	0	7
92	4.2	4.2	1.8	1	10	5	5	5	5	12	1
93	5.4	5.2	2.8	37	10	5	5	10	5	0	8
94	5.8	3.8	3.4	3	7	5	5	6	5	1	2
95	4	4.2	1.8	14	5	5	5	5	5	6	2
96	5.4	4.6	4.6	6	7	5	5	5	5	0	6
97	5.6	4	4.4	36	9	5	12	11	6	4	5
98	5.2	5.2	3	16	6	5	5	9	5	4	7
99	5.8	4	4.8	43	5	6	5	12	10	0	8
100	5.4	2.6	3.4	21	13	7	5	18	5	7	2
101	4.4	3.8	2.8	26	10	5	5	5	5	12	4
102	6	5.4	5	4	5	9	5	5	5	2	5
103	5.4	2.8	2.2	9	5	6	5	5	5	8	3
104	5.4	4	3	22	10	6	5	5	5	3	2
105	5.6	4	2.6	11	7	6	5	5	5	0	7
106	6.2	4.8	3.4	26	14	7	5	13	5	9	6
107	5.6	5.2	5.6	17	9	7	5	10	9	0	9
108	4.4	4.4	4.2	25	14	13	5	19	21	1	7
109	6.4	4.2	3.4	11	6	6	5	5	7	9	3
110	3.6	4.4	3.2	6	19	7	5	8	12	8	0
111	5.8	3.4	2.2	3	7	5	5	8	5	2	3
112	5.6	4.6	3.2	30	10	8	5	13	5	1	4
113	4.4	4.2	1.4	13	7	5	5	5	5	0	8
114	5.8	2.4	6	29	21	19	23	25	21	1	10
115	5	3.4	1.8	7	5	5	5	5	5	8	1
116	4.6	4.6	3.6	22	11	6	5	5	5	4	5
117	5.6	4.4	4.2	36	12	8	5	6	6	0	4
118	6	3.4	3.6	4	5	5	5	5	5	7	1
119	6.2	4	1.2	9	5	5	5	5	5	8	3
120	4.6	4.4	3.4	30	19	8	5	9	5	0	9
121	5.6	4.4	1.8	3	5	5	5	5	5	5	2
122	5.4	4.2	2.6	54	12	8	5	12	5	8	1
123	5	3.6	4	36	16	15	9	13	14	2	1
124	4.4	4.8	1.6	43	11	9	17	11	6	10	2
125	6.4	4.4	5	5	5	5	5	5	5	0	9
126	6.8	2.4	6.4	9	7	5	5	5	5	10	1
127	3.8	6.2	4	17	21	16	8	25	11	2	1
128	4.4	4.2	1	21	14	5	5	7	5	7	2
129	5.4	3.4	2	6	7	9	5	5	5	11	0
130	5.8	3.4	2.6	1	7	5	5	6	5	6	1
131	4	5	2.4	8	9	5	5	7	5	5	2
132	4.2	4.2	3.8	24	16	10	5	8	5	4	1
133	3	4	3.2	7	15	5	5	5	5	2	1
134	4.8	2.8	2.8	12	8	5	5	5	5	12	0
135	6	3.2	2.6	3	8	5	5	5	5	8	3
136	5.4	3.4	3	5	9	5	11	7	5	11	0
137	5.75	5	3	8	15	11	5	24	5	5	1
138	3.8	4.8	3.2	5	19	13	5	8	6	1	2
139	5.6	2.8	3.6	5	18	5	7	6	6	2	6
140	4.8	4.4	3.8	19	13	13	5	6	5	2	4
141	3.4	5	5	19	16	8	5	10	7	0	5
142	5.2	4.2	3.8	15	12	7	5	8	6	0	7
143	6	3.2	3.4	5	5	5	5	7	5	0	4
144	5.6	3.8	2.8	6	5	5	5	5	5	0	9
145	4.4	2.8	1	2	5	5	5	5	5	9	0
146	4.2	3.6	3	20	6	5	5	5	5	12	3
147	5.8	3.8	1.8	28	9	5	5	14	15	5	2
148	4.6	4.6	2.8	0	12	7	5	5	5	0	2
149	5.8	4.8	3.8	15	9	5	5	7	5	0	4
150	6	2.8	2.6	0	12	6	5	9	5	8	1
151	3.6	2.6	1.8	2	9	7	5	8	5	15	0
152	6	4.6	3.6	33	19	7	5	17	11	4	1
153	5.2	3.8	2.8	5	7	5	5	8	7	7	5
154	6.4	4.2	2.2	5	14	10	6	12	5	9	3
155	3.4	4	2.4	1	18	7	5	6	5	4	0
156	4.4	3.8	1.6	1	7	9	5	7	5	6	2
157	5.2	3.6	1.4	1	12	5	5	6	5	4	5
158	4	4.2	3.8	14	22	16	5	7	5	2	13
159	5.4	5.6	5.2	32	19	11	11	16	12	0	13
160	5.6	2.6	3.8	0	7	5	5	5	5	13	0
161	6.8	2.4	2.2	17	6	5	5	5	5	9	4
162	3.8	4.6	2.8	1	5	5	5	5	5	3	0
163	5.6	3.4	1.4	4	6	9	5	7	5	11	0
164	4.4	4.8	3.6	6	15	5	7	7	5	1	8
165	4	5	3.6	29	9	5	5	6	5	0	12
166	5.8	3.4	1.8	14	19	5	5	7	16	2	4
167	5.4	4.4	3.6	16	13	11	5	14	6	8	0
168	4.6	3.4	1.8	18	9	5	5	8	8	4	1
169	4.8	3	2.8	5	19	12	5	18	10	12	0
170	7	3	4.6	32	16	8	5	12	8	2	3
171	5.4	3.2	2.4	34	5	5	5	8	5	6	3
172	5.8	4.6	3.8	52	5	5	5	5	6	4	0
173	4	5.2	3.8	11	12	8	13	12	6	0	6
174	6	4.6	3.4	15	6	7	5	5	8	3	3
175	5.2	4.2	3.2	17	7	6	5	5	5	2	3
176	4.8	3.4	3	10	14	10	5	5	5	5	6
177	4.8	4.6	4.8	2	11	6	5	6	5	7	0
178	5	4.2	2.2	3	6	5	5	5	5	1	4
179	5.2	3.8	5	13	11	7	5	14	6	0	7
180	5	3.6	2.6	12	8	5	5	5	5	4	3
181	5.2	4.6	3.4	7	5	7	5	7	5	1	5
182	5	5.2	3	23	17	6	5	5	8	14	0
183	4.2	4.6	2	7	17	8	13	14	6	7	1
184	4.4	4.4	2.8	0	5	5	5	5	5	2	2
185	3.6	5.4	3	5	17	11	5	7	7	2	5
186	5.8	4.6	2	29	6	5	16	8	9	2	3
187	7	3.4	2.8	4	5	5	5	5	5	9	1
188	3.4	4.6	1.2	0	11	5	5	5	5	10	0
189	5.2	5.8	1.2	8	20	8	5	12	5	11	0
190	3	4.8	2.6	10	11	7	5	10	8	8	3
191	5.6	2	2.4	0	5	5	5	5	5	7	1
192	4.8	3.8	3.2	2	5	5	5	5	5	5	0
193	5	3.6	4.4	29	6	10	5	5	6	8	0
194	5.2	5	1.6	23	8	5	5	5	5	0	9
195	5.6	2.4	1.8	3	6	5	5	5	5	18	0
196	4.8	4.8	3.8	8	6	5	5	5	5	0	10
197	5.6	4.8	5.6	6	16	9	5	10	7	3	3
198	5	3.4	3.4	10	9	7	5	7	5	7	3
199	6.2	4.2	3	0	9	5	22	5	6	11	0
200	5.6	4.8	3.8	18	9	9	5	14	11	0	8
201	4.4	5	3.6	30	16	9	5	16	6	0	7
202	4	5.2	3.2	20	11	7	5	8	6	0	8
203	5.6	4.2	3.2	0	6	6	5	5	6	2	2
204	4.4	4.8	2.6	0	7	5	5	5	5	7	0
205	5.2	5.6	3.2	45	17	9	6	13	14	5	3
206	3.4	5.8	3.4	12	8	6	5	7	5	0	7
207	4.8	3.6	2.8	8	14	6	5	12	5	0	9
208	7	1.6	2.4	0	5	5	5	5	5	15	1
209	5.4	5.4	2.4	31	8	5	5	5	5	0	12
210	3.6	4.8	2.4	3	21	6	5	11	5	9	1
211	6	3	2	1	6	5	5	5	5	12	0
212	4	4	1.4	1	8	5	5	5	5	9	0
213	4.4	3	1.6	29	23	20	10	19	12	3	3
214	3.8	4.4	2.6	3	22	15	11	16	12	3	0
215	6.8	2.8	1.2	0	5	5	5	6	7	13	0
216	3.8	4.6	1.6	3	11	9	23	15	9	2	5
217	5	5	4.2	61	16	20	25	25	14	0	13
218	4.2	4.4	1.8	13	8	5	5	5	5	4	4
219	5.2	4.6	4	12	6	5	5	5	5	0	11
220	4	4.2	1.6	0	6	5	5	5	5	8	3
221	4.4	5.2	3.4	30	15	9	15	21	10	0	12
222	3.6	4	3.4	53	17	13	17	10	5	6	1
223	5.2	4.8	4	15	16	12	19	12	11	9	6
224	4.6	3.6	2.6	13	10	7	5	8	5	7	1
225	5.6	3.4	2.8	5	5	5	5	6	5	4	2
226	6.2	4.6	4.6	1	9	6	5	6	5	6	6
227	4.8	4	1.8	14	10	6	5	6	6	0	7
228	4.8	2.8	1.6	4	5	5	5	5	5	5	1
229	6.4	3.8	2.4	1	5	5	5	5	5	4	3
230	3.4	4.4	2.2	0	11	5	5	5	5	12	2
231	3.8	4.6	3	6	22	10	5	25	23	6	3
232	5.4	3.6	1.6	0	5	5	5	5	5	3	2
233	4.6	3.6	3.6	3	20	11	5	7	5	8	2
234	5.6	4	4.4	10	14	11	5	13	6	2	5
235	5.2	3.6	2.4	23	9	5	5	5	7	10	2
236	4.6	4	1	1	5	5	5	5	5	11	1
237	4.6	4	2	9	5	9	5	5	5	10	2
238	4.4	4.6	4.6	19	18	5	5	12	5	4	2
239	5	4.4	1.4	41	7	5	5	5	7	6	3
240	4.2	3.6	2	3	9	5	5	6	5	10	0
241	7	6.2	4.4	3	5	15	5	9	6	0	4
242	4.2	5.6	2.2	38	17	7	5	23	13	4	6
243	5.6	5.4	5.2	1	14	5	5	9	5	0	8
244	6.4	3	2.6	6	5	5	5	6	5	4	8
245	3.4	5	3.2	18	19	7	5	15	6	3	4
246	5.8	5.6	1.4	0	10	6	5	6	6	18	0
247	4.4	4.4	2.4	6	5	5	5	6	5	5	0
248	5.2	3.6	1.6	4	7	5	8	8	5	9	0
249	4.8	4.6	3.6	32	10	5	15	5	5	1	9
250	5.6	4.6	3.4	35	11	5	13	6	8	0	10
251	5.4	4.4	3.6	3	7	6	5	6	5	0	4
252	5.8	3.4	2.8	1	8	5	5	10	5	7	2
253	5.4	3.2	5.4	45	11	6	15	10	10	0	11
254	6.8	5	4	11	6	5	5	6	7	0	8
255	6.4	4	2	7	5	5	5	6	5	1	6
256	4.4	4	2.6	13	7	6	5	9	6	1	6
257	6.2	3	2.2	15	5	7	5	8	5	0	10
258	6.2	5.2	2.2	11	6	5	5	6	5	2	7
259	5	4.2	3	11	8	5	5	6	5	4	7
260	5	4.8	3.2	1	12	6	5	5	7	2	6
261	5	3.8	2	5	18	6	5	12	5	2	1
262	3.6	3.4	2	1	8	10	8	5	5	16	0
263	5	3.6	2.4	6	8	8	5	5	5	6	1
264	5	3.6	1.2	5	6	5	5	6	5	9	1
265	2.6	2.8	1.4	12	8	5	5	5	5	13	0
266	6	3.2	1.6	6	6	5	15	5	7	3	1
267	5.4	4.6	2.2	17	5	5	5	9	5	10	2
268	3.6	4.4	1.8	2	13	5	6	12	12	6	4
269	3.8	5.2	2.4	2	20	9	5	22	6	2	4
270	5.2	5.2	1.6	2	10	5	5	5	5	13	0
271	3.6	4.2	4	6	12	5	5	12	6	0	7
272	5.2	4.8	2	18	5	5	5	5	5	2	3
273	6	3.6	3	0	5	5	5	5	5	15	0
274	5.2	3	2.6	0	6	5	5	5	5	6	1
275	4.6	3.6	3	9	8	5	5	6	5	5	3
276	3.8	4.6	2.6	1	13	7	5	8	6	5	0
277	6	4.8	4.8	26	10	9	9	15	11	3	5
278	5.4	3	1.4	0	6	5	5	5	5	10	4
279	6	4.4	2.6	22	5	5	5	8	5	1	9
280	6	5	5.6	41	13	9	13	11	7	4	3
281	4.2	5	2.4	2	9	5	5	5	5	2	2
282	5.8	4.4	3.6	5	15	5	5	7	5	14	0
283	5.8	4.4	5.6	5	15	7	6	8	5	12	3
284	3.2	4.2	1.4	0	16	9	5	5	5	15	0
285	4.4	3.8	3.2	10	10	6	5	10	10	0	6
286	4.6	3	1	7	21	14	5	17	21	5	6
287	5	5.8	3.6	31	10	8	5	11	8	0	8
288	3.2	5.8	2.4	54	6	5	5	7	5	1	7
289	4.8	3.4	2	11	5	6	5	5	8	1	4
290	6.8	5	4.6	10	9	5	5	7	5	0	11
291	4.2	3.8	1.2	6	5	5	5	5	5	18	0
292	5.4	3.8	3.4	4	17	9	5	11	8	6	6
293	4.2	4	4.4	0	9	5	5	10	7	16	1
294	6	3.2	3.8	9	15	8	6	13	5	2	1
295	6	2.2	2.2	7	25	23	25	25	25	16	0
296	4.2	2.8	2.8	17	12	5	5	6	6	2	3
297	6.2	4.6	2	6	13	12	5	7	5	15	0
298	3.4	3.8	3	22	6	6	7	6	7	5	4
299	5	3.6	2.2	8	14	5	13	14	7	0	8
300	4.8	3.8	3	10	12	5	5	8	6	0	8
301	6.2	3.2	2.4	1	9	5	5	5	5	7	1
302	4.8	2.8	2	3	13	6	5	18	5	8	0
303	3.6	3	1	3	8	5	5	6	5	14	0
304	5.4	3	1.4	1	11	7	5	8	5	15	3
305	4.8	4	2	7	7	5	5	7	5	7	2
306	4.4	5	1.8	0	10	6	5	5	7	3	4
307	3	4	1.8	2	11	5	5	5	5	1	3
308	5	2.4	2.8	2	8	6	5	6	5	10	4
309	4.4	4.6	4.6	29	13	5	5	10	5	1	4
310	4.8	3.4	1.2	1	5	5	5	5	5	15	0
311	5.2	3.2	2.2	0	6	9	5	11	5	2	3
312	6	5.6	2.8	22	10	7	5	7	5	6	4
313	3.6	6	2	36	10	5	5	9	5	0	10
314	6	3.2	3.4	10	5	5	5	5	5	11	0
315	4.4	4.2	4.8	9	9	5	5	6	6	6	6
316	4.2	3.6	2.2	1	5	5	5	5	5	10	2
317	5	4	4.6	2	11	5	5	8	5	2	2
318	4.6	3.6	2.4	12	7	7	5	5	5	7	2
319	5.2	4	3	0	6	5	14	9	5	4	1
320	3.8	4.6	1.4	22	16	7	5	12	8	10	0
321	3.8	3.8	2.8	7	23	8	5	19	15	4	3
322	3.6	3.6	1.8	0	13	5	5	5	5	14	0
323	2.4	4.4	4.6	2	9	5	5	5	5	0	3
324	3.6	6.4	4.6	64	13	6	5	5	10	0	14
325	4	2.4	1.8	4	13	6	5	7	5	16	0
326	4.4	3	3	1	14	6	5	5	6	0	3
327	4.4	2.6	1	0	7	5	5	5	7	16	0
328	5.4	3.25	1.4	1	8	9	5	5	5	7	0
329	4.6	5.6	1	9	11	6	5	6	5	9	0
330	4.4	3.4	2.2	2	10	6	5	8	5	11	0
331	4.8	4	1.8	3	11	5	5	5	5	7	0
332	4.8	3.4	3.2	6	20	8	5	17	8	17	0
333	6	3.6	3.2	8	17	11	9	11	7	6	1
334	3	4.4	4	17	14	5	8	6	5	4	2
335	4.4	3	2.8	4	5	5	5	5	5	0	4
336	5	4.4	2.8	25	6	6	5	5	5	2	2
337	5.8	2.4	1.2	5	5	5	5	5	5	2	10
338	4.6	4.4	3.6	2	17	6	5	5	6	0	9
339	5.4	3	1.4	0	5	5	5	5	5	18	0
340	5.2	4.6	3.6	13	22	11	5	14	17	8	0
341	5	3.6	2.2	4	7	5	5	5	5	6	0
342	6	2.8	1.4	7	9	5	5	7	5	4	3
343	5	4.25	3.8	3	7	5	5	5	5	0	9
344	3.8	4.2	2.8	0	12	5	5	6	5	5	1
345	5	4	3.6	18	12	7	6	8	6	0	5
346	3.8	4.6	3.4	1	22	9	5	5	5	1	4
347	5.4	4	4.4	13	13	10	5	11	5	0	8
348	4.8	4.2	3.8	12	11	8	6	11	7	3	0
349	4.6	3.8	3.2	15	14	6	5	8	5	1	1
350	3.6	3.4	2.2	1	10	10	5	6	5	9	1
351	5	4.6	4.8	12	6	7	5	5	7	0	4
352	6.2	5.2	4.8	57	12	10	6	16	13	0	10
353	2.8	5.6	1.6	9	18	7	5	9	5	0	6
354	4.2	4.8	1	0	5	5	5	5	5	16	0
355	4.2	4.8	1.4	3	8	5	5	5	5	7	0
356	5.2	4.6	2.4	0	10	7	5	5	5	8	0
357	5.6	4.6	4.8	40	6	11	15	12	10	0	11
358	6.4	3.4	6.2	27	13	7	5	9	5	1	5
359	5.8	3.4	4	5	6	6	5	5	5	9	0
360	4.6	3.2	3.2	14	8	9	5	8	5	10	0
361	5	4	2.2	2	5	5	5	5	5	2	2
362	4.4	3	2.2	3	5	5	5	6	5	2	9
363	3	5.6	1.8	52	23	17	15	6	7	8	4
364	4	4.2	2.4	11	13	8	5	6	6	1	3
365	5.8	4.2	3.2	2	13	5	5	12	5	1	12
366	5	4.4	4.6	24	9	5	5	8	6	0	6
367	2.4	5.2	2.4	4	18	9	5	11	5	6	0
368	5.2	4.2	2.2	1	11	5	5	5	5	10	0
369	4.2	4.2	1.8	2	8	5	5	6	5	4	5
370	4	3.4	3	8	13	5	5	6	5	1	5
371	4.4	2.8	1.6	3	13	7	6	9	5	1	2
372	4.4	4.4	2.8	1	11	5	5	10	5	12	0
373	5	3.2	3.4	0	11	6	5	5	5	2	4
374	4.2	3.4	1.4	1	8	5	5	5	5	13	0
375	5.2	5	4.2	0	5	5	5	5	5	9	0
376	5	4.4	4	16	18	7	5	16	5	3	4
377	5.4	3.2	2.6	0	6	6	5	5	6	8	1
378	3.4	3.2	1.2	1	5	5	5	5	5	11	2
379	6	3.4	2	1	9	5	5	9	11	3	2
380	5.2	4	2.8	0	6	5	5	6	7	3	1
381	3.8	3.4	2.8	1	19	11	5	6	5	5	0
382	4.2	4.8	1.2	0	9	5	5	5	5	11	0
383	6.2	4.2	2.6	0	17	9	5	9	7	0	2
384	4.4	4.8	4.2	11	11	16	17	17	16	3	3
385	4.8	3	1.8	3	7	5	5	5	5	8	1
386	5.6	2.8	3	0	8	7	5	5	5	5	2
387	3.4	4.2	2.4	28	7	5	5	8	6	6	2
388	4	3.6	1.6	1	9	6	5	5	7	5	3
389	5	3.8	1.2	2	5	5	5	5	5	12	0
390	5.6	5.4	5.6	16	17	12	25	21	19	2	5
391	5.2	4.4	3.6	28	11	5	5	8	7	7	2
392	4.4	4	2	6	14	5	5	6	5	12	0
393	4.6	4.2	3	0	17	5	5	15	5	0	5
394	6	6	3	22	10	11	19	14	14	9	1
395	4.6	5.2	2	9	10	5	5	6	6	2	7
396	3.8	4.2	2.4	2	9	8	7	7	5	1	1
397	4.8	5.6	3.2	21	13	6	5	7	5	4	6
398	5	4.8	2.2	17	6	5	5	5	5	4	2
399	4.4	4	4	28	13	11	5	6	5	0	8
400	5.2	4.6	1.8	10	15	14	5	8	8	0	8
401	6.6	4.8	3.2	29	25	13	25	23	13	4	6
402	4.2	4.6	3.8	16	10	5	5	5	5	11	1
403	5.8	3	1.6	4	10	5	5	7	5	9	2
404	3.2	4.6	2.8	8	6	5	5	5	5	0	7
405	5	3.4	1.2	1	8	5	5	5	9	11	0
406	4.4	4.4	3.8	17	6	5	5	5	5	3	1
407	5	3.8	2	5	11	8	5	7	6	12	0
408	3.2	3.6	1	0	12	5	5	6	5	13	0
409	4.8	4.2	4.2	18						5	1
410	2.8	2.8	1.6	0	10	5	6	5	5	17	0
411	4.4	3.4	2.4	3	12	7	5	6	7	6	1
412	5.8	3.8	2.6	18	9	6	5	6	5	0	11
413	6.2	4.8	3	12	12	5	8	14	7	6	3
414	6.2	2.5	1.4	2	5	5	5	5	7	13	1
415	4.6	3.2	2.8	3	8	6	5	12	9	9	1
416	5.8	2.4	1.2	4	9	5	5	5	5	5	1
417	5.2	3.8	2.8	4	11	5	5	13	8	10	0
418	4.2	4.2	3	5	16	5	7	6	5	9	3
419	4	4.6	2	11	7	5	5	5	5	2	5
420	4.6	4.4	3.2	7	10	6	5	5	5	0	2
421	5.2	3.6	2.2	0	7	5	5	7	5	10	2
422	3.6	5	5.8	13	17	6	5	12	8	0	15
423	5.4	3.6	3.6	15	16	8	5	10	6	0	6
424	4.6	3.8	3.6	2	7	5	5	7	6	1	3
425	5.2	4.4	3.2	6	21	9	6	12	7	1	7
426	4	4.4	2.2	1	11	5	5	5	5	15	0
427	4.6	3.8	1.8	6	12	7	5	5	5	9	1
428	3	3.8	1.4	0	6	5	5	5	5	11	0
429	3.4	4.6	3.4	4	7	5	5	5	5	10	0
430	4.4	4.2	2.4	1	11	5	5	5	5	1	2
431	5.8	4.8	3.4	10	13	9	5	9	5	8	3
432	5.2	4	4	0	9	7	5	5	5	5	1
433	5	3.8	2.4	2	5	5	5	5	5	6	3
434	5.2	4.8	2.8	0	5	5	5	5	5	0	5
435	5.6	2.8	1.2	3	5	5	5	5	5	15	1
436	4	4.8	2.6	1	5	5	9	7	6	0	5
437	4.6	2.8	1.4	7	7	6	5	5	5	9	1
438	3	5.8	6.4	27	7	6	7	5	7	9	7
439	4.6	4.2	3.8	18	9	8	5	7	5	0	10
440	3.6	5.6	3.6	2	17	9	5	12	6	1	6
441	5	3.4	1.4	2	9	5	5	6	5	1	7
442	4.4	3.4	1.4	2	5	6	5	5	5	12	0
443	5	4.4	2.8	1	15	12	10	10	16	9	0
444	6.4	3.6	5.6	9	6	5	7	10	6	4	6
445	5.4	3.2	3	0	11	9	9	8	5	12	0
446	3.8	3.6	1.6	1	7	5	7	5	5	9	1
447	3.8	5.2	4.4	3	9	6	5	7	5	0	8
448	3.8	3.8	4	0	12	6	5	5	5	7	0
449	5.4	3.4	2.6	6	8	7	5	5	6	0	3
450	4.2	4.2	2.6	2	14	10	5	6	11	2	1
451	5.4	2.6	5	7	7	7	5	7	5	2	1
452	4.6	5.8	3.8	13	8	5	5	5	5	0	4
453	5.6	3.6	3	5	8	5	5	5	6	3	5
454	4.6	2.2	1	2	9	11	5	9	7	9	1
455	6.2	2.4	1.8	3	18	18	5	25	25	7	1
456	4.4	2	2.2	0	10	5	5	5	5	16	0
457	4.2	3.2	2.4	5	18	11	5	7	11	7	2
458	5.6	4.2	2.6	31	10	7	5	11	15	3	3
459	4.6	4.2	1.8	4	5	6	5	5	5	13	0
460	5	3.2	2.2	0	16	5	5	5	6	9	0
461	4.8	4.2	5.2	17	5	8	5	10	11	0	13
462	4.6	5.6	2	0	5	5	5	5	5	8	2
463	5	3.8	2.6	0	14	11	5	7	5	3	0
464	5.2	3	1.6	0	6	5	5	5	5	12	3
465	4.4	3.6	2.2	55	5	5	5	5	5	2	13
466	5.2	3	2.2	6	12	8	5	7	9	5	2
467	3.2	4	1.6	0	7	5	5	5	5	12	1
468	5.4	2.8	1.6	0	8	5	5	5	5	10	0
469	4.8	3.6	2.8	2	7	5	5	5	5	10	0
470	5.6	3.8	3	4	19	17	5	12	9	0	7
471	5.8	5.2	2.4	0	6	5	5	8	10	6	2
472	5.2	2	1.4	14	20	14	8	23	12	11	1
473	5	6.4	1.8	0	7	5	5	5	5	15	0
474	5.4	3.8	3.6	7	6	5	5	5	5	4	1
475	4.2	4.8	4.8	16	17	18	5	13	10	1	9
476	4.6	3	1.8	0	9	13	5	5	13	15	0
477	2.8	4.2	1.8	41	22	8	5	24	7	0	11
478	4	3.8	3.4	6	10	7	5	10	5	4	2
479	5	3	3.2	2	5	5	5	5	5	1	4
480	5.6	4	2.4	7	7	5	5	8	5	6	1
481	5.6	5.2	4	3	8	5	5	5	5	6	1
482	5.2	5.2	4.8	27	6	5	5	8	5	1	8
483	5.4	5	4.2	2	6	5	5	5	5	0	6
484	6.4	3.2	2	12	7	6	5	5	5	6	3
485	4.8	5.2	4	42	17	10	5	10	5	0	6
486	5.2	4.4	3.6	11	5	5	5	5	5	0	6
487	4.2	3.6	1.6	16	11	5	5	13	5	2	3
488	5.6	3.4	1	3	22	13	13	22	17	16	0
489	4.8	2.8	2.8	2	11	9	5	5	5	10	0
490	4.4	3.8	4.4	14	15	8	5	6	5	2	3
491	4.2	4.2	4	5	14	15	15	17	16	0	3
492	4.4	5	2	1	16	5	5	6	5	12	0
493	4.8	4.6	4.2	3	5	10	5	5	5	0	5
494	5.6	4.8	5	2	16	13	5	5	5	4	1
495	4.4	2.4	1.2	2	10	5	5	5	5	13	0
496	4.4	4	3.8	4	23	13	5	5	5	1	4
497	5.6	4.4	4.2	8	13	7	19	18	5	3	5
498	4.8	3.6	1.6	5	10	8	5	6	5	2	5
499	4.4	4.4	2.2	0	5	5	5	5	5	9	0
500	4.6	4.2	2.6	6	5	5	5	7	6	4	5
501	5	2.8	1.2	2	5	5	5	5	5	11	0
502	5.2	3.4	4.8	7	13	9	5	10	5	6	0
503	6.2	4.6	3.4	38	10	9	5	15	5	3	8
504	5.4	3.2	3	0	10	5	5	5	5	7	0
505	4.6	4.8	2.8	12	16	8	5	11	6	2	5
506	6	5.6	3.4	12	21	7	5	12	5	0	8
507	5	4.2	2.6	2	9	5	6	7	5	6	1
508	5.6	4.4	3.2	23	12	5	17	7	5	0	11
509	5	2.8	2	0	14	9	5	7	5	3	1
510	6.4	4.4	5.2	6	13	12	5	5	5	0	12
511	5.6	3.6	1.4	6	22	18	18	17	16	4	4
512	4.6	4.8	3.6	18	12	8	5	11	5	3	9
513	6.8	3	1.6	9	15	10	5	19	12	10	1
514	5.8	4	5	24	8	5	11	9	5	1	9
515	5.8	3.6	2.8	2	5	5	5	7	5	6	2
516	4.6	4.6	4.8	24	8	5	5	5	8	0	6
517	6.4	4.8	4.6	44	12	7	5	13	13	0	15
518	4	4.2	3	2	9	6	5	6	5	3	8
519	5.8	5.6	4.4	16	7	6	5	5	5	1	7
520	5.8	3.8	4.8	3	6	5	5	5	5	4	3
521	5.2	2.8	1.4	6	6	5	5	5	5	5	1
522	5.4	4.2	4.4	14	16	14	5	16	8	1	10
523	6	3.6	1.6	17	5	7	5	6	6	0	5
524	6	2.8	3.4	4	5	5	5	5	5	5	3
525	3.4	3.6	1.4	4	14	5	5	10	5	9	2
526	3.8	3.4	5.6	38	15	12	5	5	7	1	6
527	5.4	4.6	6.6	44	8	5	5	18	5	0	12
528	3.8	2.8	2.2	1	5	5	6	5	5	12	0
529	4.8	5.6	2.4	2	18	13	5	6	5	13	0
530	5	4.2	4.2	10	5	5	5	6	5	0	7
531	4.8	2.8	2.2	3	8	6	5	6	16	4	2
532	7	2.2	1.8	12	5	5	5	5	5	4	1
533	5.8	4.6	4	55	19	12	25	16	9	1	10
534	5.8	4.6	4.8	30	11	6	5	6	10	2	5
535	3.8	2.6	1	0	5	5	5	5	5	15	0
536	3.8	6	2.6	12	15	5	5	7	5	6	2
537	5.8	3.4	4.8	11	5	5	5	5	6	5	5
538	4	5	3.8	7	9	7	5	13	5	0	10
539	4	5.4	2.4	0	9	10	5	7	6	9	0
540	5.8	4.4	4	29	22	19	5	25	25	5	10
541	4.6	3.4	2	2	13	13	5	5	5	6	0
542	5.2	5	3.2	10	5	5	5	5	5	2	5
543	6.4	2	2	21	8	5	5	8	5	3	3
544	5.4	3.4	1.4	1	15	8	5	5	5	9	1
545	3.6	5.2	2.2	1	17	13	5	10	5	2	1
546	4.6	4	3.8	9	10	6	5	11	7	3	4
547	5.8	3.4	2.4	4	5	5	5	5	5	2	2
548	4.4	2.2	1.8	7	7	6	5	7	8	9	0
549	5.6	4.6	3	18	8	6	5	10	11	1	8
550	5	5.2	5.2	29	15	13	14	13	13	0	5
551	5.6	2.8	2.2	4	5	5	5	5	5	11	1
552	5.4	4.2	3	11	9	6	5	6	5	2	4
553	3.8	4.4	1.8	8	22	15	5	6	6	8	2
554	5.6	5.4	5.4	30	5	5	5	5	5	0	9
555	4.8	4.4	3	5	7	5	5	5	5	3	1
556	4.6	3.4	2.2	14	6	8	5	6	5	6	2
557	5.6	5.4	1.8	5	6	5	5	6	5	0	7
558	5.6	4.2	1.8	2	6	5	5	5	5	0	7
559	4.6	4.6	1.8	3	9	6	5	5	5	13	0
560	6.2	3.8	3.6	2	6	9	13	8	5	2	9
561	5.8	3.2	2.8	0	9	9	5	5	5	8	0
562	3.8	4.6	4.8	34	16	7	23	19	12	2	5
563	4.4	5.4	2.4	5	25	16	5	12	12	4	2
564	5.2	4.4	3.6	14	12	5	5	9	5	4	4
565	5.8	5.6	3.4	17	15	9	5	12	10	4	2
566	7	2	2.6	5	5	9	5	5	5	10	2
567	5.8	4.2	4	6	14	5	5	9	5	4	5
568	5	3.4	2.4	7	11	6	5	14	9	0	7
569	6.4	2	2	41	5	5	5	5	5	0	4
570	5.4	3.2	1.8	3	7	5	5	7	5	5	2
571	4	5.2	6	27	14	10	5	17	10	1	5
572	4.4	5	3	10	5	5	5	5	5	4	2
573	5.8	3.8	2.4	22	13	9	13	12	12	4	3
574	4.2	4.8	3.4	3	20	5	7	7	5	0	4
575	5.4	4.4	3.6	43	10	8	6	7	8	0	14
576	4.8	4.2	3	6	11	8	5	5	5	2	0
577	4.6	5	3.6	8	10	9	5	5	5	10	2
578	5.8	3.2	1.8	1	11	5	5	5	5	12	0
579	5	4.4	2.2	1	20	8	5	11	5	3	2
580	4	4.4	2.4	10	8	7	5	8	5	0	6
581	5.6	3.2	3	3	8	6	5	8	5	3	2
582	5.4	4.6	5	13	6	6	5	9	7	3	8
583	4.6	4.6	3.8	17	12	8	5	7	5	2	4
584	5.6	5.8	4.6	4	7	5	5	7	5	12	0
585	4.2	4.4	3.6	16	17	8	5	17	11	8	1
586	5	3.8	4.4	12	14	6	15	12	5	0	7
587	4.6	4	1.6	3	9	9	5	7	5	12	0
588	4.8	4.8	1.4	30	14	7	10	10	5	11	0
589	4.4	3.8	2.6	23	13	6	5	7	6	1	4
590	4.6	4.2	3.4	11	16	8	5	8	10	8	1
591	5	3.2	2	0	9	5	5	6	5	16	0
592	4.4	3.2	1.6	0	5	5	5	6	6	5	1
593	4.6	3.2	2.6	12	11	6	5	8	5	0	4
594	5.4	4	2.4	4	9	6	5	6	7	4	4
595	5.6	5.4	2.6	4	11	5	5	8	5	1	6
596	2.6	6	3.2	8	10	7	5	10	5	4	3
597	5.4	5.4	3.2	9	7	6	5	10	9	0	5
598	5.4	4.2	2	11	5	5	5	5	5	4	4
599	4.4	5	2.6	20	18	10	19	19	9	0	10
600	6.2	3.2	2.4	14	9	7	5	8	5	3	3
601	5.4	4.2	3.8	12	19	15	6	13	14	1	5
602	5.6	4.4	3.2	19	10	8	6	8	8	1	2
603	6	6	3.2	16	10	12	5	8	5	6	1
604	4.6	3.4	2.6	5	17	5	5	11	5	9	0
605	5.2	4.4	2	1	13	8	5	6	6	3	3
606	6	3.8	2.6	0	8	6	5	5	5	11	0
607	5.2	4.4	5.8	18	10	6	13	6	8	2	10
608	3.6	4.6	2.6	21	11	5	5	11	8	6	1
609	6.6	3.8	2.8	2	14	5	5	5	5	4	1
610	4	3.8	2.2	20	5	5	5	5	5	4	2
611	5.8	2.4	1.4	5	5	9	5	5	5	3	2
612	5.6	4.8	3.2	24	17	11	6	23	5	0	11
613	5.4	5	4.8	30	15	5	5	8	12	7	8
614	5	2.8	2.2	1	5	6	5	5	6	13	0
615	5.6	3	3	5	7	8	5	13	5	4	3
616	4.8	4.8	4.4	24	17	11	5	20	7	0	9
617	5	3.8	2.8	0	10	10	5	5	5	10	2
618	5.4	3.4	4.8	25	13	7	5	15	8	1	5
619	4.8	5.6	1.2	7	11	5	5	8	6	4	3
620	6	6	3.6	3	6	8	5	7	6	0	8
621	4	6	2.2	15	13	7	5	9	7	11	1
622	4.8	5.2	4.2	23	5	6	5	5	5	0	4
623	4.2	4.4	3.2	2	9	5	5	7	5	6	1
624	3.8	7	4.4	30	18	12	25	23	15	0	8
625	4.2	4.2	2	6	19	8	5	5	5	8	1
626	5	3.8	2	0	8	5	5	9	5	3	1
627	4.8	4.2	2	4	13	6	10	8	8	9	2
628	4	4.8	1.4	6	8	5	5	10	6	11	0
629	4.8	3.8	2.2	2	6	5	5	5	7	8	0
630	4.4	4.8	2	4	10	7	5	10	8	9	4
631	3.6	5	2.6	8	19	10	8	16	17	15	0
632	6.4	4	3.6	4	17	12	11	19	16	0	7
633	3.4	5.8	1.8	1	5	5	5	13	13	10	0
634	5.6	2.8	2.2	6	7	7	5	5	5	10	1
635	4.8	4	4.2	33	15	8	5	8	6	3	2
636	5.8	4.2	2	5	15	6	5	6	6	7	2
637	5.8	6	4.4	18	14	11	8	10	6	4	3
638	5	3.2	1.8	1	5	6	5	5	7	9	2
639	2.4	4.2	1.2	0	12	6	7	9	12	12	0
640	4	3.6	2	20	11	7	5	8	5	6	2
641	6.2	3.6	2.6	14	6	5	5	5	7	0	12
642	5	4.6	2.6	16	7	5	5	7	5	0	11
643	5	2.4	1.2	0	7	5	5	5	5	11	1
644	5.6	4.2	2.4	33	11	5	5	12	5	6	3
645	5.4	3.8	2	4	6	5	6	5	5	7	1
646	5.6	4.4	3.2	2	12	6	9	13	6	6	3
647	2.4	5	4.4	15	16	9	5	17	7	0	11
648	7	4.6	1.8	14	9	6	5	5	8	10	2
649	4.6	5.2	2.2	11	10	5	5	9	5	11	0
650	3.2	6	4	29	18	11	17	24	8	1	9
651	4.8	4.8	4.2	35	13	9	5	11	5	3	6
652	4.8	4.4	4.6	10	9	6	5	7	5	6	0
653	5.2	5.2	2	23	11	5	5	6	5	6	4
654	5.2	3.6	4	1	7	5	5	5	5	4	2
655	5.4	3.4	4.6	5	19	11	5	11	5	0	11
656	5.2	5	4.4	10	10	5	5	8	5	1	12
657	4.6	5.8	4.6	9	9	5	25	11	7	0	16
658	6	3.2	2.6	4	7	5	5	6	5	7	1
659	6.4	4	3.4	1	5	5	5	5	5	8	0
660	4.8	4	2	6	9	5	5	5	5	5	1
661	4.4	4.8	3.8	9	9	5	5	8	5	2	8
662	4.8	5.8	3.6	25	15	6	5	14	7	0	3
663	6.2	6.2	6.2	0	14	12	8	15	13	15	4
664	6.4	2.6	2	13	10	8	5	10	5	0	8
665	4.8	3.6	2	12	5	5	5	6	5	1	7
666	4	4.8	4.4	21	9	5	5	10	8	0	5
667	5	3.8	3.4	27	10	5	5	6	5	8	3
668	4.8	4.2	2.2	28	10	10	5	6	5	0	7
669	4.4	4.4	2.2	11	7	5	5	8	7	1	2
670	4.4	5.6	2.8	24	11	8	5	9	5	2	5
671	4.4	5.4	5.6	11	9	6	5	9	6	1	9
672	5	5.2	4	2	15	10	5	6	5	0	1
673	5	3.2	2.8	4	8	5	5	5	5	5	1
674	5.2	6.2	1.8	8	6	5	5	9	5	10	1
675	5.2	4.2	1.6	11	5	5	9	7	5	7	3
676	3	3.6	3.2	0	5	6	14	9	6	12	0
677	3.6	5.6	2.6	23	13	11	5	9	10	1	7
678	5.8	5.4	5.6	6	17	6	9	6	6	0	7
679	5.2	4	3.6	6	10	5	5	12	5	2	4
680	5.8	4	3.2	2	9	5	5	5	5	2	4
681	6	4.6	3.2	13	7	5	5	6	5	1	7
682	4.8	4.4	2.4	14	8	5	5	10	6	0	5
683	5.8	4.4	3.8	5	8	5	5	7	5	5	3
684	5.8	3.8	2.4	18	12	5	5	9	5	5	3
685	4.8	4.8	3.6	39	17	12		16	9	3	6
686	5.8	4.4	4.4	10	19	8	5	12	5	5	3
687	5.4	4.8	2.2	24	6	6	6	9	6	6	5
688	4.4	4	3	4	14	5	5	10	7	0	3
689	5.4	3.8	3.4	5	5	9	5	5	5	2	3
690	6.4	2.4	4.8	9	6	9	5	7	5	4	6
691	5.4	3	2.4	9	16	7	5	8	6	9	1
692	5.4	3.8	2	5	9	5	5	8	5	3	2
693	5.6	3.8	2.8	1	5	5	5	5	5	4	1
694	5.4	5.2	2.6	1	8	5	5	5	5	5	1
695	6	4	2	22	9	8	5	10	5	7	0
696	6	3.4	5.4	12	7	5	5	5	5	0	9
697	6.2	5.2	2.4	10	9	8	5	6	5	7	1
698	4	5.6	4.4	33	14	8	8	10	9	0	6
699	5.8	3.8	2.6	4	7	5	5	7	5	0	10
700	6	3.2	2.2	2	5	5	5	6	5	7	1
701	4.8	4	2.6	9	7	5	18	12	14	8	2
702	4.8	3.2	3.4	11	6	5	5	9	6	1	3
703	3.6	4	2.8	1	11	5	5	9	7	4	2
704	4.4	3.4	4.6	28	6	7	12	7	6	0	7
705	4.2	4	1.8	7	16	6	5	12	7	1	7
